# Supplementary material for: Phytochemical Profiling, Antioxidant Activity, and In Vitro Cytotoxic Potential of Mangrove Avicennia marina
Source: Pharmaceuticals (Basel). 2025 Aug 31;18(9):1308. doi: 10.3390/ph18091308 (PMC12472679; doi:10.3390/ph18091308)
Supplement: Supplementary file 1 [file pharmaceuticals-18-01308-s001.zip]

Archive with 1 entries (1 files):
- pharmaceuticals-3800846-supplementary.pdf
